# Supplementary material for: Antifibrosis Efficacy of Apo-9-Fucoxanthinone-Contained Sargassum horneri Ethanol Extract on Nasal Polyp: An In Vitro and Ex Vivo Organ Culture Assay
Source: Curr Issues Mol Biol. 2022 Nov 21;44(11):5815–26. doi: 10.3390/cimb44110395 (PMC9689088; doi:10.3390/cimb44110395)
Supplement: Supplementary file 1 [file cimb-44-00395-s001.zip]

Archive with 1 entries (1 files):
- cimb-1994892-supplementary.pdf
